# Supplementary material for: Isolation, Characterization, and Anti-Inflammatory Effects of Carthamus tinctorius L. Leaf-Derived Exosome-like Nanoparticles in ETEC-Challenged IPEC-J2 Cells
Source: Foods. 2026 Jul 8;15(14):2417. doi: 10.3390/foods15142417 (PMC13407690; doi:10.3390/foods15142417)
Supplement: Supplementary file 1 [file foods-15-02417-s001.zip]

Archive with 1 entries (1 files):
- foods-4356221-supplementary.pdf
